# Supplementary material for: Predictors of Preeclampsia in the First Trimester in Normotensive and Chronic Hypertensive Pregnant Women
Source: J Clin Med. 2023 Jan 11;12(2):579. doi: 10.3390/jcm12020579 (PMC9865932; doi:10.3390/jcm12020579)
Supplement: Supplementary file 1 [file jcm-12-00579-s001.zip]

Archive with 1 entries (1 files):
- jcm-2081927-supplementary.pdf
